# Supplementary material for: Case control study comparing the HPV genome in patients with oral cavity squamous cell carcinoma to normal patients using metagenomic shotgun sequencing
Source: Sci Rep. 2021 Feb 16;11:3867. doi: 10.1038/s41598-021-83197-x (PMC7886861; doi:10.1038/s41598-021-83197-x)
Supplement: Supplementary file 2 — Supplementary Table. [file 41598_2021_83197_MOESM2_ESM.xlsx]

## Sheet: Sheet1
	Supplementary Table 1. Accession codes for positive HPV reads
Accession	Sample Name	SPUID	Organism	Tax ID	Isolate
SAMN17367636	T90	T90	Human papillomavirus	10566	T90
SAMN17367637	T98	T98	Human papillomavirus	10566	T98
SAMN17367638	T101	T101	Human papillomavirus	10566	T101
SAMN17367639	T78	T78	Human papillomavirus	10566	T78
SAMN17367640	G31	G31	Human papillomavirus	10566	G31
SAMN17367641	T71	T71	Human papillomavirus	10566	T71
SAMN17367642	T109	T109	Human papillomavirus	10566	T109
SAMN17367643	T116	T116	Human papillomavirus	10566	T116
SAMN17367644	T123	T123	Human papillomavirus	10566	T123
